# Supplementary material for: Predator-Prey Relationship between Urban Bats and Insects Impacted by Both Artificial Light at Night and Spatial Clutter
Source: Biology (Basel). 2022 May 27;11(6):829. doi: 10.3390/biology11060829 (PMC9219930; doi:10.3390/biology11060829)
Supplement: Supplementary file 1 [file biology-11-00829-s001.zip]

Archive with 4 entries (4 files):
- File S1.pdf
- Table S1.pdf
- Table S2.pdf
- Table S3.xlsx
