# Supplementary material for: Predator-Prey Relationship between Urban Bats and Insects Impacted by Both Artificial Light at Night and Spatial Clutter
Source: Biology (Basel). 2022 May 27;11(6):829. doi: 10.3390/biology11060829 (PMC9219930; doi:10.3390/biology11060829)
Supplement: Supplementary file 1 [file biology-11-00829-s001.zip › Table S3.xlsx]

## Sheet: Insects
Total count	Shannon index	Insect biomass
n/a	n/a	Simultaneous Tests for General Linear Hypotheses
		Multiple Comparisons of Means: Tukey Contrasts
		Fit: glm(formula = total ~ light + clutter + temp, family = quasipoisson,
		data = all)
		Linear Hypotheses:
		Estimate Std. Error z value Pr(>|z|)
		2-medium - 1-low == 0 0.4424 0.1853 2.388 0.044 *
		3-high - 1-low == 0 1.0838 0.1672 6.484 <1e-04 ***
		3-high - 2-medium == 0 0.6413 0.1453 4.413 <1e-04 ***
		---
		Signif. codes: 0 ‘***’ 0.001 ‘**’ 0.01 ‘*’ 0.05 ‘.’ 0.1 ‘ ’ 1
		(Adjusted p values reported -- single-step method)

## Sheet: Bat activity
EPFU	LABO	LACI	LANO	NYHU	TABR
Simultaneous Tests for General Linear Hypotheses	Simultaneous Tests for General Linear Hypotheses	n/a	Simultaneous Tests for General Linear Hypotheses	n/a	n/a
Multiple Comparisons of Means: Tukey Contrasts	Multiple Comparisons of Means: Tukey Contrasts		Multiple Comparisons of Means: Tukey Contrasts
Fit: glm(formula = EPFU ~ interaction, family = quasipoisson, data = all)	Fit: glm(formula = LABO ~ interaction + temp, family = quasipoisson, data = all)		Fit: glm(formula = LANO ~ light + clutter, family = quasipoisson,
			data = all)
Linear Hypotheses:	Linear Hypotheses:
Estimate Std. Error z value Pr(>|z|)	Estimate Std. Error z value Pr(>|z|)		Linear Hypotheses:
2-medium.cluttered - 1-low.cluttered == 0 -0.59753 0.49884 -1.198 0.82856	2-medium.cluttered - 1-low.cluttered == 0 0.50935 0.25799 1.974 0.3539		Estimate Std. Error z value Pr(>|z|)
3-high.cluttered - 1-low.cluttered == 0 0.73884 0.36125 2.045 0.30198	3-high.cluttered - 1-low.cluttered == 0 0.74870 0.24610 3.042 0.0280 *		2-medium - 1-low == 0 0.56158 0.27370 2.052 0.0993 .
1-low.open - 1-low.cluttered == 0 -0.41866 0.47175 -0.887 0.94599	1-low.open - 1-low.cluttered == 0 0.37533 0.26511 1.416 0.7147		3-high - 1-low == 0 0.63947 0.26995 2.369 0.0465 *
2-medium.open - 1-low.cluttered == 0 0.76500 0.35974 2.127 0.25961	2-medium.open - 1-low.cluttered == 0 0.06551 0.28780 0.228 0.9999		3-high - 2-medium == 0 0.07789 0.22885 0.340 0.9378
3-high.open - 1-low.cluttered == 0 1.16887 0.34023 3.436 0.00713 **	3-high.open - 1-low.cluttered == 0 0.35307 0.27384 1.289 0.7887		---
3-high.cluttered - 2-medium.cluttered == 0 1.33636 0.45023 2.968 0.03274 *	3-high.cluttered - 2-medium.cluttered == 0 0.23935 0.21025 1.138 0.8637		Signif. codes: 0 ‘***’ 0.001 ‘**’ 0.01 ‘*’ 0.05 ‘.’ 0.1 ‘ ’ 1
1-low.open - 2-medium.cluttered == 0 0.17886 0.54291 0.329 0.99944	1-low.open - 2-medium.cluttered == 0 -0.13401 0.23227 -0.577 0.9924		(Adjusted p values reported -- single-step method)
2-medium.open - 2-medium.cluttered == 0 1.36253 0.44902 3.034 0.02707 *	2-medium.open - 2-medium.cluttered == 0 -0.44384 0.25795 -1.721 0.5146
3-high.open - 2-medium.cluttered == 0 1.76640 0.43355 4.074 < 0.001 ***	3-high.open - 2-medium.cluttered == 0 -0.15628 0.24235 -0.645 0.9874
1-low.open - 3-high.cluttered == 0 -1.15750 0.42002 -2.756 0.05995 .	1-low.open - 3-high.cluttered == 0 -0.67337 0.21870 -1.707 0.0236 *
2-medium.open - 3-high.cluttered == 0 0.02616 0.28858 0.091 1.00000	2-medium.open - 3-high.cluttered == 0 -0.68319 0.24632 -2.774 0.0608 .
3-high.open - 3-high.cluttered == 0 0.43003 0.26386 1.630 0.56238	3-high.open - 3-high.cluttered == 0 -0.39563 0.23041 -1.717 0.0516 .
2-medium.open - 1-low.open == 0 1.18366 0.41872 2.827 0.04954 *	2-medium.open - 1-low.open == 0 -0.30982 0.26516 -1.168 0.8501
3-high.open - 1-low.open == 0 1.58754 0.40208 3.948 0.00101 **	3-high.open - 1-low.open == 0 -0.02226 0.25017 -0.089 1.0000
3-high.open - 2-medium.open == 0 0.40387 0.26179 1.543 0.62094	3-high.open - 2-medium.open == 0 0.28756 0.27344 1.052 0.8989
---	---
Signif. codes: 0 ‘***’ 0.001 ‘**’ 0.01 ‘*’ 0.05 ‘.’ 0.1 ‘ ’ 1	Signif. codes: 0 ‘***’ 0.001 ‘**’ 0.01 ‘*’ 0.05 ‘.’ 0.1 ‘ ’ 1
(Adjusted p values reported -- single-step method)	(Adjusted p values reported -- single-step method)

## Sheet: Foraging ratio
EPFU	LABO	LACI	LANO	NYHU	TABR
Simultaneous Tests for General Linear Hypotheses	Simultaneous Tests for General Linear Hypotheses	Simultaneous Tests for General Linear Hypotheses	Simultaneous Tests for General Linear Hypotheses	n/a	Simultaneous Tests for General Linear Hypotheses
Multiple Comparisons of Means: Tukey Contrasts	Multiple Comparisons of Means: Tukey Contrasts	Multiple Comparisons of Means: Tukey Contrasts	Multiple Comparisons of Means: Tukey Contrasts		Multiple Comparisons of Means: Tukey Contrasts
Fit: glm(formula = EPFUf ~ light + clutter, family = quasibinomial,	Fit: glm(formula = LABOf ~ light + clutter, family = quasibinomial,	Fit: glm(formula = LACIf ~ interaction, family = quasibinomial, data = all)	Fit: glm(formula = LANOf ~ interaction, family = quasibinomial, data = all)		Fit: glm(formula = TABRf ~ light + clutter + temp, family = quasibinomial,
data = all)	data = all)				data = all)
		Linear Hypotheses:	Linear Hypotheses:
Linear Hypotheses:	Linear Hypotheses:	Estimate Std. Error z value Pr(>|z|)	Estimate Std. Error z value Pr(>|z|)		Linear Hypotheses:
Estimate Std. Error z value Pr(>|z|)	Estimate Std. Error z value Pr(>|z|)	2-medium.cluttered - 1-low.cluttered == 0 0.5510 0.5198 1.060 0.889	2-medium.cluttered - 1-low.cluttered == 0 -0.1541 0.3733 -0.413 0.99836		Estimate Std. Error z value Pr(>|z|)
2-medium - 1-low == 0 -0.02843 0.18723 -0.152 0.9874	2-medium - 1-low == 0 -0.03664 0.18670 -0.196 0.979	3-high.cluttered - 1-low.cluttered == 0 0.7007 0.5066 1.383 0.721	3-high.cluttered - 1-low.cluttered == 0 1.1637 0.3017 3.857 0.00149 **		2-medium - 1-low == 0 0.3819 0.1835 2.081 0.093 .
3-high - 1-low == 0 0.44450 0.17431 2.550 0.0289 *	3-high - 1-low == 0 0.95105 0.16039 5.930 <1e-06 ***	1-low.open - 1-low.cluttered == 0 -0.1487 0.6068 -0.245 1.000	1-low.open - 1-low.cluttered == 0 -0.7503 0.4402 -1.704 0.51435		3-high - 1-low == 0 1.0141 0.1684 6.020 <1e-04 ***
3-high - 2-medium == 0 0.47293 0.17532 2.698 0.0191 *	3-high - 2-medium == 0 0.98769 0.16204 6.095 <1e-06 ***	2-medium.open - 1-low.cluttered == 0 0.4093 0.5338 0.767 0.970	2-medium.open - 1-low.cluttered == 0 0.3582 0.3358 1.067 0.88863		3-high - 2-medium == 0 0.6322 0.1507 4.196 <1e-04 ***
---	---	3-high.open - 1-low.cluttered == 0 2.3688 0.4348 5.448 <0.001 ***	3-high.open - 1-low.cluttered == 0 -0.9897 0.4759 -2.079 0.28583		---
Signif. codes: 0 ‘***’ 0.001 ‘**’ 0.01 ‘*’ 0.05 ‘.’ 0.1 ‘ ’ 1	Signif. codes: 0 ‘***’ 0.001 ‘**’ 0.01 ‘*’ 0.05 ‘.’ 0.1 ‘ ’ 1	3-high.cluttered - 2-medium.cluttered == 0 0.1497 0.4307 0.348 0.999	3-high.cluttered - 2-medium.cluttered == 0 1.3177 0.3171 4.156 < 0.001 ***		Signif. codes: 0 ‘***’ 0.001 ‘**’ 0.01 ‘*’ 0.05 ‘.’ 0.1 ‘ ’ 1
(Adjusted p values reported -- single-step method)	(Adjusted p values reported -- single-step method)	1-low.open - 2-medium.cluttered == 0 -0.6997 0.5450 -1.284 0.780	1-low.open - 2-medium.cluttered == 0 -0.5962 0.4508 -1.322 0.76229		(Adjusted p values reported -- single-step method)
		2-medium.open - 2-medium.cluttered == 0 -0.1418 0.4623 -0.307 1.000	2-medium.open - 2-medium.cluttered == 0 0.5123 0.3496 1.465 0.67406
		3-high.open - 2-medium.cluttered == 0 1.8178 0.3433 5.295 <0.001 ***	3-high.open - 2-medium.cluttered == 0 -0.8356 0.4858 -1.720 0.50380
		1-low.open - 3-high.cluttered == 0 -0.8494 0.5325 -1.595 0.583	1-low.open - 3-high.cluttered == 0 -1.9139 0.3936 -4.863 < 0.001 ***
		2-medium.open - 3-high.cluttered == 0 -0.2915 0.4475 -0.651 0.986	2-medium.open - 3-high.cluttered == 0 -0.8054 0.2718 -2.963 0.03368 *
		3-high.open - 3-high.cluttered == 0 1.6680 0.3231 5.163 <0.001 ***	3-high.open - 3-high.cluttered == 0 -2.1533 0.4332 -4.971 < 0.001 ***
		2-medium.open - 1-low.open == 0 0.5579 0.5584 0.999 0.911	2-medium.open - 1-low.open == 0 1.1085 0.4202 2.638 0.08319 .
		3-high.open - 1-low.open == 0 2.5174 0.4647 5.417 <0.001 ***	3-high.open - 1-low.open == 0 -0.2394 0.5389 -0.444 0.99766
		3-high.open - 2-medium.open == 0 1.9595 0.3642 5.381 <0.001 ***	3-high.open - 2-medium.open == 0 -1.3479 0.4576 -2.946 0.03567 *
		---	---
		Signif. codes: 0 ‘***’ 0.001 ‘**’ 0.01 ‘*’ 0.05 ‘.’ 0.1 ‘ ’ 1	Signif. codes: 0 ‘***’ 0.001 ‘**’ 0.01 ‘*’ 0.05 ‘.’ 0.1 ‘ ’ 1
		(Adjusted p values reported -- single-step method)	(Adjusted p values reported -- single-step method)
